# Supplementary material for: Keeping the Agenda Current: Evolution of Australian Lived Experience Mental Health Research Priorities
Source: Int J Environ Res Public Health. 2022 Jul 1;19(13):8101. doi: 10.3390/ijerph19138101 (PMC9265903; doi:10.3390/ijerph19138101)
Supplement: Supplementary file 1 [file ijerph-19-08101-s001.zip]

Archive with 1 entries (1 files):
- ijerph-1767277-supplementary.pdf
